# Supplementary material for: Urinary Fetuin-A with Specific Post-Translational Modification in Type 1 Diabetes Patients with Normoalbuminuria and Preserved Kidney Function
Source: Diagnostics (Basel). 2025 Feb 10;15(4):423. doi: 10.3390/diagnostics15040423 (PMC11854771; doi:10.3390/diagnostics15040423)
Supplement: Supplementary file 1 [file diagnostics-15-00423-s001.zip]

Archive with 1 entries (1 files):
- diagnostics-3432022-supplementary.pdf
